# Supplementary material for: Backbone Torsion Angle Determination Using Proton Detected Magic-Angle Spinning Nuclear Magnetic Resonance
Source: J Phys Chem Lett. 2021 Dec 27;13(1):18–24. doi: 10.1021/acs.jpclett.1c03267 (PMC8762656; doi:10.1021/acs.jpclett.1c03267)
Supplement: Supplementary file 2 — jz1c03267_si_002.zip [file jz1c03267_si_002.zip]

Archive with 26 entries (22 files):
- CODES/DAT_FILES/
- CODES/DAT_FILES/Codes_examples/
- CODES/DAT_FILES/Codes_examples/Dipolar_values_Phi_aPET_long_CP.dat
- CODES/DAT_FILES/Codes_examples/Dipolar_values_Phi_SH3_long_CP.dat
- CODES/DAT_FILES/Codes_examples/Exp_D_aPET_long_CP.dat
- CODES/DAT_FILES/Codes_examples/Exp_D_aPET_short_CP.dat
- CODES/DAT_FILES/Codes_examples/Exp_D_SH3_long_CP.dat
- CODES/DAT_FILES/Codes_examples/Exp_Phi_aPET_long_CP.dat
- CODES/DAT_FILES/Codes_examples/Exp_Phi_SH3_long_CP.dat
- CODES/DAT_FILES/Codes_examples/NAMES_aPET_long_CP.dat
- CODES/DAT_FILES/Codes_examples/NAMES_Phi.dat
- CODES/DAT_FILES/Codes_examples/T2_RF_OPT_EXP.dat
- CODES/DAT_FILES/Codes_to_run/
- CODES/DAT_FILES/Codes_to_run/Dipolar_values_Phi.dat
- CODES/DAT_FILES/Codes_to_run/Exp_D.dat
- CODES/DAT_FILES/Codes_to_run/Exp_Phi.dat
- CODES/DAT_FILES/Codes_to_run/NAMES.dat
- CODES/DAT_FILES/Codes_to_run/NAMES_Phi.dat
- CODES/DAT_FILES/Codes_to_run/T2_RF_OPT_EXP.dat
- CODES/MATLAB_CODES/
- CODES/MATLAB_CODES/100.dat
- CODES/MATLAB_CODES/angle_evolutionMODERN.m
- CODES/MATLAB_CODES/ID.m
- CODES/MATLAB_CODES/MODERN_D_Phi.m
- CODES/MATLAB_CODES/MODERN_Plot.m
- CODES/MATLAB_CODES/MODERN_SIMULATIONS.m
