# Supplementary material for: Backbone Torsion Angle Determination Using Proton Detected Magic-Angle Spinning Nuclear Magnetic Resonance
Source: J Phys Chem Lett. 2021 Dec 27;13(1):18–24. doi: 10.1021/acs.jpclett.1c03267 (PMC8762656; doi:10.1021/acs.jpclett.1c03267)
Supplement: Supplementary file 2 — jz1c03267_si_002.zip [file jz1c03267_si_002.zip › CODES/DAT_FILES/Codes_examples/Exp_D_aPET_long_CP.dat]

0	20667.95	296.603	1	0.5
6	13253.89	296.603	1	0.5
17	-789.4179	296.603	1	0.5
20	-2559.028	296.603	1	0.5
32	6071.143	296.603	1	0.5
35	7440.854	296.603	1	0.5
38	9266.049	296.603	1	0.5
0	21011.05	296.603	1	1
12	15112.34	296.603	1	1
34	-3123.452	296.603	1	1
40	-3656.563	296.603	1	1
64	4820.188	296.603	1	1
70	5309.743	296.603	1	1
76	4047.303	296.603	1	1
