# Supplementary material for: Backbone Torsion Angle Determination Using Proton Detected Magic-Angle Spinning Nuclear Magnetic Resonance
Source: J Phys Chem Lett. 2021 Dec 27;13(1):18–24. doi: 10.1021/acs.jpclett.1c03267 (PMC8762656; doi:10.1021/acs.jpclett.1c03267)
Supplement: Supplementary file 2 — jz1c03267_si_002.zip [file jz1c03267_si_002.zip › CODES/DAT_FILES/Codes_examples/Exp_D_aPET_short_CP.dat]

0	24194.95	414.8365
6	13613.86	414.8365
17	-7571.742	414.8365
20	-9041.028	414.8365
32	3133.675	414.8365
35	5753.88	414.8365
38	7061.899	414.8365
0	10636.37	279.719
12	7921.961	279.719
34	-2294.437	279.719
40	-3159.823	279.719
64	105.1874	279.719
70	1104.539	279.719
76	1803.188	279.719
