# Supplementary material for: Backbone Torsion Angle Determination Using Proton Detected Magic-Angle Spinning Nuclear Magnetic Resonance
Source: J Phys Chem Lett. 2021 Dec 27;13(1):18–24. doi: 10.1021/acs.jpclett.1c03267 (PMC8762656; doi:10.1021/acs.jpclett.1c03267)
Supplement: Supplementary file 2 — jz1c03267_si_002.zip [file jz1c03267_si_002.zip › CODES/DAT_FILES/Codes_examples/Exp_D_SH3_long_CP.dat]

0	5015.706	306.2523	2
6	2787.737	306.2523	2
17	-347.9873	306.2523	2
20	-822.5881	306.2523	2
32	-240.2521	306.2523	2
35	-253.6302	306.2523	2
38	4.860873	306.2523	2
0	7575.853	306.2523	1
12	5360.01	306.2523	1
34	-951.9848	306.2523	1
40	-1833.74	306.2523	1
64	721.1706	306.2523	1
70	1005.994	306.2523	1
76	663.5125	306.2523	1
