# Supplementary material for: Backbone Torsion Angle Determination Using Proton Detected Magic-Angle Spinning Nuclear Magnetic Resonance
Source: J Phys Chem Lett. 2021 Dec 27;13(1):18–24. doi: 10.1021/acs.jpclett.1c03267 (PMC8762656; doi:10.1021/acs.jpclett.1c03267)
Supplement: Supplementary file 2 — jz1c03267_si_002.zip [file jz1c03267_si_002.zip › CODES/DAT_FILES/Codes_examples/Exp_Phi_aPET_long_CP.dat]

0	0	54757.49	565.5565
10	20	10025.9	565.5565
15	30	3850.974	565.5565
20	40	4582.189	565.5565
0	0	69353.84	565.5565
10	20	11051.75	565.5565
15	30	1368.278	565.5565
20	40	940.2712	565.5565
