# Supplementary material for: Backbone Torsion Angle Determination Using Proton Detected Magic-Angle Spinning Nuclear Magnetic Resonance
Source: J Phys Chem Lett. 2021 Dec 27;13(1):18–24. doi: 10.1021/acs.jpclett.1c03267 (PMC8762656; doi:10.1021/acs.jpclett.1c03267)
Supplement: Supplementary file 2 — jz1c03267_si_002.zip [file jz1c03267_si_002.zip › CODES/DAT_FILES/Codes_examples/Exp_Phi_SH3_long_CP.dat]

0	0	18172.48	490.0194	1
10	20	3676.425	490.0194	1
15	30	-368.6379	490.0194	1
20	40	2072.193	490.0194	1
0	0	13901.54	490.0194	2
10	20	1912.526	490.0194	2
15	30	-503.8896	490.0194	2
20	40	704.4296	490.0194	2
