# Supplementary material for: Backbone Torsion Angle Determination Using Proton Detected Magic-Angle Spinning Nuclear Magnetic Resonance
Source: J Phys Chem Lett. 2021 Dec 27;13(1):18–24. doi: 10.1021/acs.jpclett.1c03267 (PMC8762656; doi:10.1021/acs.jpclett.1c03267)
Supplement: Supplementary file 2 — jz1c03267_si_002.zip [file jz1c03267_si_002.zip › CODES/DAT_FILES/Codes_examples/T2_RF_OPT_EXP.dat]

0	10636.37	279.719
12	7921.961	279.719
34	-2294.437	279.719
40	-3159.823	279.719
64	105.1874	279.719
70	1104.539	279.719
76	1803.188	279.719
0	19682.84	279.719
12	14210.3	279.719
34	-4998.771	279.719
40	-6647.696	279.719
64	2073.059	279.719
70	4034.151	279.719
76	5297.883	279.719
0	6246.099	279.719
12	4771.182	279.719
34	-1129.105	279.719
40	-1489.895	279.719
64	471.1193	279.719
70	877.9328	279.719
76	952.5402	279.719
0	9165.924	279.719
12	6294.775	279.719
34	-2181.336	279.719
40	-2240.06	279.719
64	272.4787	279.719
70	1592.423	279.719
76	1961.159	279.719
