# Supplementary material for: Backbone Torsion Angle Determination Using Proton Detected Magic-Angle Spinning Nuclear Magnetic Resonance
Source: J Phys Chem Lett. 2021 Dec 27;13(1):18–24. doi: 10.1021/acs.jpclett.1c03267 (PMC8762656; doi:10.1021/acs.jpclett.1c03267)
Supplement: Supplementary file 2 — jz1c03267_si_002.zip [file jz1c03267_si_002.zip › CODES/DAT_FILES/Codes_to_run/Dipolar_values_Phi.dat]

2.5610000e+01   1.6000000e-01 1.1380000e+01   8.0000000e-02
2.4570000e+01   1.0000000e-01 1.2280000e+01   9.0000000e-02
2.1380000e+01   1.6000000e-01 1.1480000e+01   1.5000000e-01
