# Supplementary material for: Backbone Torsion Angle Determination Using Proton Detected Magic-Angle Spinning Nuclear Magnetic Resonance
Source: J Phys Chem Lett. 2021 Dec 27;13(1):18–24. doi: 10.1021/acs.jpclett.1c03267 (PMC8762656; doi:10.1021/acs.jpclett.1c03267)
Supplement: Supplementary file 2 — jz1c03267_si_002.zip [file jz1c03267_si_002.zip › CODES/DAT_FILES/Codes_to_run/Exp_Phi.dat]

0	0	42131.74   668.5424
10	20	6501.02	   668.5424
15	30	2658.89	   668.5424
20	40	9140.61	   668.5424
0	0	90044.19   668.5424
10	20	12952.88   668.5424
15	30	5624.537   668.5424
20	40	16480.54   668.5424
0	0	27051.9	   668.5424
10	20	5271.672   668.5424
15	30	867.9887   668.5424
20	40	747.249    668.5424
