# Supplementary material for: Backbone Torsion Angle Determination Using Proton Detected Magic-Angle Spinning Nuclear Magnetic Resonance
Source: J Phys Chem Lett. 2021 Dec 27;13(1):18–24. doi: 10.1021/acs.jpclett.1c03267 (PMC8762656; doi:10.1021/acs.jpclett.1c03267)
Supplement: Supplementary file 2 — jz1c03267_si_002.zip [file jz1c03267_si_002.zip › CODES/MATLAB_CODES/100.dat]

0 3.14159265358979 0 0.01 
2.57610597594363 2.94125781126667 1.69646003293849 0.01 
5.15221195188726 2.85779854438147 3.39292006587698 0.01 
1.4451326206513 2.79342663231683 5.08938009881547 0.01 
4.02123859659494 2.73887681200913 0.502654824574367 0.01 
0.314159265358979 2.69056584179353 2.19911485751286 0.01 
2.89026524130261 2.6466585272489 3.89557489045134 0.01 
5.46637121724624 2.60606599927541 5.59203492338983 0.01 
1.75929188601028 2.5680795491667 1.00530964914873 0.01 
4.33539786195391 2.532207345559 2.70176968208722 0.01 
0.628318530717959 2.49809154479651 4.39822971502571 0.01 
3.20442450666159 2.46546214402913 6.0946897479642 0.01 
5.78053048260522 2.43410944181045 1.5079644737231 0.01 
2.07345115136926 2.40386668513654 3.20442450666159 0.01 
4.64955712731289 2.37459864572793 4.90088453960008 0.01 
0.942477796076938 2.34619382340565 0.314159265358979 0.01 
3.51858377202057 2.31855896145482 2.01061929829747 0.01 
6.0946897479642 2.29161508766499 3.70707933123596 0.01 
2.38761041672824 2.26529459242145 5.40353936417444 0.01 
4.96371639267187 2.23953902999727 0.816814089933346 0.01 
1.25663706143592 2.21429743558818 2.51327412287183 0.01 
3.83274303737955 2.18952501746715 4.20973415581032 0.01 
0.125663706143592 2.16518212679596 5.90619418874881 0.01 
2.70176968208722 2.14123343619482 1.31946891450771 0.01 
5.27787565803085 2.11764727749084 3.0159289474462 0.01 
1.5707963267949 2.0943951023932 4.71238898038469 0.01 
4.14690230273853 2.07145103919948 0.125663706143592 0.01 
0.439822971502571 2.04879152531385 1.82212373908208 0.01 
3.0159289474462 2.02639500019072 3.51858377202057 0.01 
5.59203492338983 2.00424164686478 5.21504380495906 0.01 
1.88495559215388 1.98231317286238 0.628318530717959 0.01 
4.46106156809751 1.96059262326916 2.32477856365645 0.01 
0.75398223686155 1.93906422023154 4.02123859659494 0.01 
3.33008821280518 1.91771322432206 5.71769862953342 0.01 
5.90619418874881 1.89652581408953 1.13097335529233 0.01 
2.19911485751286 1.87548898081029 2.82743338823081 0.01 
4.77522083345649 1.85459043600322 4.5238934211693 0.01 
1.06814150222053 1.83381852970337 6.22035345410779 0.01 
3.64424747816416 1.81316217783386 1.63362817986669 0.01 
6.22035345410779 1.79261079729169 3.33008821280518 0.01 
2.51327412287183 1.77215424758523 5.02654824574367 0.01 
5.08938009881547 1.75178277804144 0.439822971502571 0.01 
1.38230076757951 1.73148697974681 2.13628300444106 0.01 
3.95840674352314 1.71125774150475 3.83274303737955 0.01 
0.251327412287183 1.69108620918968 5.52920307031804 0.01 
2.82743338823081 1.67096374795646 0.942477796076938 0.01 
5.40353936417444 1.65088190682856 2.63893782901543 0.01 
1.69646003293849 1.63083238524018 4.33539786195391 0.01 
4.27256600888212 1.61080700114889 6.0318578948924 0.01 
0.565486677646163 1.59079766036829 1.4451326206513 0.01 
3.14159265358979 1.5707963267949 3.14159265358979 0.01 
5.71769862953342 1.55079499322151 4.83805268652828 0.01 
2.01061929829747 1.53078565244091 0.251327412287183 0.01 
4.5867252742411 1.51076026834962 1.94778744522567 0.01 
0.879645943005142 1.49071074676124 3.64424747816416 0.01 
3.45575191894877 1.47062890563334 5.34070751110265 0.01 
6.0318578948924 1.45050644440011 0.75398223686155 0.01 
2.32477856365645 1.43033491208504 2.45044226980004 0.01 
4.90088453960008 1.41010567384299 4.14690230273853 0.01 
1.19380520836412 1.38980987554835 5.84336233567702 0.01 
3.76991118430775 1.36943840600457 1.25663706143592 0.01 
0.0628318530717959 1.3489818562981 2.95309709437441 0.01 
2.63893782901543 1.32843047575593 4.64955712731289 0.01 
5.21504380495906 1.30777412388643 0.0628318530717959 0.01 
1.5079644737231 1.28700221758657 1.75929188601028 0.01 
4.08407044966673 1.2661036727795 3.45575191894877 0.01 
0.376991118430775 1.24506683950027 5.15221195188726 0.01 
2.95309709437441 1.22387942926773 0.565486677646163 0.01 
5.52920307031804 1.20252843335826 2.26194671058465 0.01 
1.82212373908208 1.18100003032064 3.95840674352314 0.01 
4.39822971502571 1.15927948072741 5.65486677646163 0.01 
0.691150383789755 1.13735100672501 1.06814150222053 0.01 
3.26725635973338 1.11519765339907 2.76460153515902 0.01 
5.84336233567702 1.09280112827594 4.46106156809751 0.01 
2.13628300444106 1.07014161439031 6.15752160103599 0.01 
4.71238898038469 1.0471975511966 1.5707963267949 0.01 
1.00530964914873 1.02394537609895 3.26725635973338 0.01 
3.58141562509236 1.00035921739497 4.96371639267187 0.01 
6.15752160103599 0.976410526793834 0.376991118430775 0.01 
2.45044226980004 0.952067636122646 2.07345115136926 0.01 
5.02654824574367 0.927295218001612 3.76991118430775 0.01 
1.31946891450771 0.902053623592525 5.46637121724624 0.01 
3.89557489045134 0.876298061168341 0.879645943005142 0.01 
0.188495559215388 0.849977565924807 2.57610597594363 0.01 
2.76460153515902 0.823033692134976 4.27256600888212 0.01 
5.34070751110265 0.795398830184144 5.96902604182061 0.01 
1.63362817986669 0.766994007861867 1.38230076757951 0.01 
4.20973415581032 0.737725968453249 3.078760800518 0.01 
0.502654824574367 0.707483211779343 4.77522083345649 0.01 
3.078760800518 0.676130509560661 0.188495559215388 0.01 
5.65486677646163 0.643501108793284 1.88495559215388 0.01 
1.94778744522567 0.609385308030795 3.58141562509236 0.01 
4.5238934211693 0.573513104423097 5.27787565803085 0.01 
0.816814089933346 0.535526654314388 0.691150383789755 0.01 
3.39292006587698 0.494934126340896 2.38761041672824 0.01 
5.96902604182061 0.451026811796262 4.08407044966673 0.01 
2.26194671058465 0.402715841580662 5.78053048260522 0.01 
4.83805268652828 0.348166021272961 1.19380520836412 0.01 
1.13097335529233 0.283794109208328 2.89026524130261 0.01 
3.70707933123596 0.20033484232312 4.5867252742411 0.01
