# Supplementary material for: Backbone Torsion Angle Determination Using Proton Detected Magic-Angle Spinning Nuclear Magnetic Resonance
Source: J Phys Chem Lett. 2021 Dec 27;13(1):18–24. doi: 10.1021/acs.jpclett.1c03267 (PMC8762656; doi:10.1021/acs.jpclett.1c03267)
Supplement: Supplementary file 2 — jz1c03267_si_002.zip [file jz1c03267_si_002.zip › CODES/MATLAB_CODES/angle_evolutionMODERN.m]

function Num_Fun=angle_evolutionMODERN(CH_flag_C,CH_flag_N,Torsion_Angles,d11,d22,r11,t_exp1,t_exp2,vi,N,n,v_R,ticktock,phi,VV_rf,p)
A=dlmread('100.dat');
Siz=length(A);
vii=pi*vi/N;
vrf=VV_rf*pi*N/n;
new_phi=ticktock*pi/180;
NN=4;
Dt=0.5*n/N;
dt=Dt/(NN);
R2=r11;
I=[1,0;0,1];
Iz=0.5*[1,0;0,-1];
Ix=0.5*[0,1;1,0];
Iy=0.5*[0,-1i;1i,0];
t_cor1 = t_exp1*v_R;
Siz_1=length(t_cor1);
delta_cor1 = round(t_cor1 - floor(t_cor1),1);
rem_cor1 = floor(t_cor1);

t_cor2 = t_exp2*v_R;
delta_cor2 = round(t_cor2 - floor(t_cor2),1);
rem_cor2 = floor(t_cor2);

Intensity = 0;
Int_theta = 0;
PH = [vii;new_phi];
h1=[0;0;70*pi/180];
ttp1 = [Dt;Dt];        
     if CH_flag_C == 1
        dim=2^2;
        Izz=kron(Iz,Iz);
        Ix1=kron(Ix,I);
        Iy1=kron(Iy,I);
        Sx2=kron(I,Ix);
        Norm=trace(Sx2*Sx2);
     elseif CH_flag_C == 2
        dim_H2=2^3;
        Iz13_H2=kron(Iz,kron(I,Iz));
        Iz23_H2=kron(I,kron(Iz,Iz));
        Ix1_H2=kron(Ix,kron(I,I));
        Ix2_H2=kron(I,kron(Ix,I));
        Iy1_H2=kron(Iy,kron(I,I));
        Iy2_H2=kron(I,kron(Iy,I));
        Sx3_H2 = kron(I,kron(I,Ix));
        Norm_H2=trace(Sx3_H2*Sx3_H2);
     end
    if CH_flag_C == 3
        dim_H3=2^4;
        Iz14_H3=kron(Iz,kron(I,kron(I,Iz)));
        Iz24_H3=kron(I,kron(Iz,kron(I,Iz)));
        Iz34_H3=kron(I,kron(I,kron(Iz,Iz)));
        Ix1_H3=kron(Ix,kron(I,kron(I,I)));
        Ix2_H3=kron(I,kron(Ix,kron(I,I)));
        Ix3_H3=kron(I,kron(I,kron(Ix,I)));
        Iy1_H3=kron(Iy,kron(I,kron(I,I)));
        Iy2_H3=kron(I,kron(Iy,kron(I,I)));
        Iy3_H3=kron(I,kron(I,kron(Iy,I)));
        Sx4_H3=kron(I,kron(I,kron(I,Ix)));
        Norm_H3=trace(Sx4_H3*Sx4_H3);
    end
    if CH_flag_N == 1
       dim=2^2;
       Izz=kron(Iz,Iz);
       Ix1=kron(Ix,I);
       Iy1=kron(Iy,I);
       Sx2=kron(I,Ix);
       Norm=trace(Sx2*Sx2);
    elseif  CH_flag_N == 2
       dim_H2=2^3;
       Iz13_H2=kron(Iz,kron(I,Iz));
       Iz23_H2=kron(I,kron(Iz,Iz));
       Ix1_H2=kron(Ix,kron(I,I));
       Ix2_H2=kron(I,kron(Ix,I));
       Iy1_H2=kron(Iy,kron(I,I));
       Iy2_H2=kron(I,kron(Iy,I));
       Sx3_H2 = kron(I,kron(I,Ix));
       Norm_H2=trace(Sx3_H2*Sx3_H2);
    end
    for l=1:Siz
        if CH_flag_C == 1
            dim_C=dim;  
            Norm_C = Norm;
            oper_C = Sx2;
        elseif CH_flag_C == 2
            dim_C=dim_H2;
            Norm_C = Norm_H2;
            oper_C = Sx3_H2;
        elseif CH_flag_C == 3
            dim_C=dim_H3;
            Norm_C = Norm_H3;
            oper_C = Sx4_H3;            
        end                 
        tx1 = 0;
        V_XH=eye([dim_C dim_C]);
        g1=[0;115*pi/180;230*pi/180];
        D=2*pi*[d11;d11;d11]/v_R;        
        for sa=1:N          
            for aa=1:length(ttp1)               
                tx1=tx1+ttp1(aa,1);
                for sb=1:NN
                    ti=tx1+(sb-1)*dt;
                    tf=tx1+sb*dt;
                    for sc=1:3
                        VD(sc,1)=ID(A(l,1),A(l,2),A(l,3),g1(sc,1),h1(sc,1),ti,tf);
                    end
                    if CH_flag_C == 1
                        H=VD(1,1)*D(1,1)*Izz+vrf*dt*(cos(PH(aa,1))*Ix1+sin(PH(aa,1))*Iy1);
                    elseif CH_flag_C == 2
                        H=VD(1,1)*D(1,1)*Iz13_H2+VD(2,1)*D(2,1)*Iz23_H2+vrf*dt*(cos(PH(aa,1))*(Ix1_H2+Ix2_H2)+sin(PH(aa,1))*(Iy1_H2+Iy2_H2));
                    
                    elseif CH_flag_C == 3
                        H=VD(1,1)*D(1,1)*Iz14_H3+VD(2,1)*D(2,1)*Iz24_H3+VD(3,1)*D(3,1)*Iz34_H3...
                            + vrf*dt*(cos(PH(aa,1))*(Ix1_H3+Ix2_H3+Ix3_H3)+sin(PH(aa,1))*(Iy1_H3+Iy2_H3+Iy3_H3));
                    end                    
                    [V1,E]=eig(H);
                    Eh=eye([dim_C dim_C]);
                    for ss=1:dim_C
                        Eh(ss,ss)=exp(-1i*E(ss,ss));
                    end
                    H1=V1*Eh/V1;   
                    V_XH=H1*V_XH;
                end               
            end
            V_MODERN_XH{sa} = V_XH;
        end       
        if p < 1
            tx1 = 0; 
            V_XH=eye([dim_C dim_C]);
            g1=[0;115*pi/180;];            
            D=2*pi*[d11;d11]/v_R;       
            for sa=1:N            
                for aa=1:length(ttp1)               
                    for sb=1:NN
                        ti=tx1+(sb-1)*dt;
                        tf=tx1+sb*dt;
                        for sc=1:2
                            VD(sc,1)=ID(A(l,1),A(l,2),A(l,3),g1(sc,1),h1(sc,1),ti,tf);
                        end
                        if CH_flag_C == 1
                            H=0.125*VD(1,1)*D(1,1)*Izz+vrf*dt*(cos(PH(aa,1))*Ix1+sin(PH(aa,1))*Iy1);
                        elseif CH_flag_C == 2
                            H=0.125*(VD(1,1)*D(1,1)*Iz13_H2+VD(2,1)*D(2,1)*Iz23_H2)+vrf*dt*(cos(PH(aa,1))*(Ix1_H2+Ix2_H2)+sin(PH(aa,1))*(Iy1_H2+Iy2_H2));
                        elseif CH_flag_C == 3
                            H=0.125*(VD(1,1)*D(1,1)*Iz14_H3+VD(2,1)*D(2,1)*Iz24_H3+VD(3,1)*D(3,1)*Iz34_H3)...
                                + vrf*dt*(cos(PH(aa,1))*(Ix1_H3+Ix2_H3+Ix3_H3)+sin(PH(aa,1))*(Iy1_H3+Iy2_H3+Iy3_H3));
                        end
                        [V1,E]=eig(H);
                        Eh=eye([dim_C dim_C]);
                        for ss=1:dim_C
                            Eh(ss,ss)=exp(-1i*E(ss,ss));
                        end
                        H1=V1*Eh/V1;   
                        V_XH=H1*V_XH;
                    end
                    tx1=tx1+ttp1(aa,1);
                end
                V_MODERN_XH_weak{sa} = V_XH; 
            end
        end
        
        if Torsion_Angles == 1 
            if CH_flag_N == 1
                dim_N=dim;  
                Norm_N = Norm;
                oper_N = Sx2;
            elseif CH_flag_N == 2
                dim_N=dim_H2;
                Norm_N = Norm_H2;
                oper_N = Sx3_H2;   
            end
            tx1 = 0;
            V_XH=eye([dim_N dim_N]);
            g1=[phi;115+phi;]*pi/180;
            D=2*pi*[d22;d22;]/v_R;        
            for sa=1:N          
                for aa=1:length(ttp1)               
                    tx1=tx1+ttp1(aa,1);
                    for sb=1:NN
                        ti=tx1+(sb-1)*dt;
                        tf=tx1+sb*dt;
                        for sc=1:2
                            VD(sc,1)=ID(A(l,1),A(l,2),A(l,3),g1(sc,1),h1(sc,1),ti,tf);
                        end
                        if CH_flag_N == 1
                            H=VD(1,1)*D(1,1)*Izz+vrf*dt*(cos(PH(aa,1))*Ix1+sin(PH(aa,1))*Iy1);
                        elseif CH_flag_N == 2
                            H=VD(1,1)*D(1,1)*Iz13_H2+VD(2,1)*D(2,1)*Iz23_H2+vrf*dt*(cos(PH(aa,1))*(Ix1_H2+Ix2_H2)+sin(PH(aa,1))*(Iy1_H2+Iy2_H2));                   
                        end                    
                        [V1,E]=eig(H);
                        Eh=eye([dim_N dim_N]);
                        for ss=1:dim_N
                            Eh(ss,ss)=exp(-1i*E(ss,ss));
                        end
                        H1=V1*Eh/V1;   
                        V_XH=H1*V_XH;
                    end               
                end
                V_MODERN_YH{sa} = V_XH; 
            end
        end
                    
        for rb=2:Siz_1             
            Ut_XH = eye([dim_C dim_C]);
            Ut_XH_weak= eye([dim_C dim_C]);            
            for s=1:rem_cor1(rb,1)
                M = V_MODERN_XH{5};
                Ut_XH = M*Ut_XH;
                if p < 1
                    M_weak = V_MODERN_XH_weak{5};
                    Ut_XH_weak = M_weak*Ut_XH_weak; 
                end
            end  
            if delta_cor1(rb,1) ~= 0
                N_step = round(delta_cor1(rb,1)*N,0);
                M = V_MODERN_XH{N_step};
                Ut_XH = M*Ut_XH;   
                if p < 1
                    M_weak  = V_MODERN_XH_weak {N_step};
                    Ut_XH_weak  = M_weak *Ut_XH_weak; 
                end
            end
            F3_XH=Ut_XH*(oper_C/Ut_XH);
            F4_XH=F3_XH*oper_C;
            Si_1(rb,1)=(real(trace(F4_XH)))/Norm_C; %#ok<*AGROW,*SAGROW>
            
            F3_XH=Ut_XH_weak*(oper_C/Ut_XH_weak);
            F4_XH=F3_XH*oper_C;
            Si_weak(rb,1)=(real(trace(F4_XH)))/Norm_C; %#ok<*AGROW,*SAGROW> 
            
            if Torsion_Angles == 1
                Ut_YH = eye([dim_N dim_N]);
                for s=1:rem_cor2(rb,1)
                    M = V_MODERN_YH{5};
                    Ut_YH = M*Ut_YH;                   
                end            
                if delta_cor2(rb,1) ~= 0
                    N_step = round(delta_cor2(rb,1)*N,0);
                    M = V_MODERN_YH{N_step};
                    Ut_YH = M*Ut_YH;                      
                end
                F3_YH=Ut_YH*(oper_N/Ut_YH);
                F4_YH=F3_YH*oper_N;
                Si_2(rb,1)=(real(trace(F4_YH)))/Norm_N; %#ok<*AGROW,*SAGROW>
            end                                   
        end
        Si_1(1,1)=1;
        Si_weak(1,1)= 1;
        Intensity=Intensity+((1-p)*Si_weak+p*Si_1).*exp(-t_cor1*R2)*A(l,4);
        if Torsion_Angles == 1
            Si_2(1,1)=1;  
            Int_theta = Int_theta + exp(-(t_cor1+t_cor2)*R2).*((1-p)*Si_weak+p*Si_1).*Si_2*A(l,4);      
        end
    end
    if Torsion_Angles == 0
        Num_Fun=Intensity/Intensity(1,1);
    elseif Torsion_Angles == 1
        Num_Fun=Int_theta/Int_theta(1,1);
    end
end
