# Supplementary material for: Backbone Torsion Angle Determination Using Proton Detected Magic-Angle Spinning Nuclear Magnetic Resonance
Source: J Phys Chem Lett. 2021 Dec 27;13(1):18–24. doi: 10.1021/acs.jpclett.1c03267 (PMC8762656; doi:10.1021/acs.jpclett.1c03267)
Supplement: Supplementary file 2 — jz1c03267_si_002.zip [file jz1c03267_si_002.zip › CODES/MATLAB_CODES/ID.m]

function Y=ID(a,b,c,d,e,f,g)
vd_11=-0.25*(sin(d))^(2)*(1+cos(b))^(2)*(sin(4*pi*g+2*c+2*a+2*e)-sin(4*pi*f+2*c+2*a+2*e))/(4*pi);
vd_12=-0.5*(sin(2*d))*(1+cos(b))*sin(b)*(sin(4*pi*g+2*c+a+e)-sin(4*pi*f+2*c+a+e))/(4*pi);
vd_13=-0.5*(3*(cos(d))^2-1)*(sin(b))^(2)*(sin(4*pi*g+2*c)-sin(4*pi*f+2*c))/(4*pi);
vd_14=-0.5*(sin(2*d))*(cos(b)-1)*sin(b)*(sin(4*pi*g+2*c-a-e)-sin(4*pi*f+2*c-a-e))/(4*pi);
vd_15=-0.25*(sin(d))^(2)*(1-cos(b))^(2)*(sin(4*pi*g+2*c-2*a-2*e)-sin(4*pi*f+2*c-2*a-2*e))/(4*pi);
vd_21=-0.5*(2)^(1/2)*(sin(d))^(2)*(1+cos(b))*sin(b)*(sin(2*pi*g+c+2*a+2*e)-sin(2*pi*f+c+2*a+2*e))/(2*pi);
vd_22=-(2)^(1/2)*(sin(2*d))*(0.5-0.5*cos(b)-(cos(b))^2)*(sin(2*pi*g+c+a+e)-sin(2*pi*f+c+a+e))/(2*pi);
vd_23=0.5*(2)^(1/2)*(3*(cos(d))^2-1)*(sin(2*b))*(sin(2*pi*g+c)-sin(2*pi*f+c))/(2*pi);
vd_24=-(2)^(1/2)*(sin(2*d))*(0.5+0.5*cos(b)-(cos(b))^2)*(sin(2*pi*g+c-a-e)-sin(2*pi*f+c-a-e))/(2*pi);
vd_25=-0.5*(2)^(1/2)*(sin(d))^(2)*(cos(b)-1)*sin(b)*(sin(2*pi*g+c-2*a-2*e)-sin(2*pi*f+c-2*a-2*e))/(2*pi); 
Y=vd_11+vd_12+vd_13+vd_14+vd_15+vd_21+vd_22+vd_23+vd_24+vd_25;
end
