# Supplementary material for: Backbone Torsion Angle Determination Using Proton Detected Magic-Angle Spinning Nuclear Magnetic Resonance
Source: J Phys Chem Lett. 2021 Dec 27;13(1):18–24. doi: 10.1021/acs.jpclett.1c03267 (PMC8762656; doi:10.1021/acs.jpclett.1c03267)
Supplement: Supplementary file 2 — jz1c03267_si_002.zip [file jz1c03267_si_002.zip › CODES/MATLAB_CODES/MODERN_D_Phi.m]

clearvars;

v_R=90.908;          %MAS rate in kHz
%MODERN numbers:
MODER_N=5;           
MODER_n=1;            
MODER_vi=1;           
MODER_phi=164.2;
%/////////////////
Dipolar_Torsion = 1;
% 0 - determination dipolar couplings
% 1 - determination torsion angles
% The adress of the file, which contains the experimental data. 
projection_torsion_domain = 1;  
% 0 - the projection angle domain is used between [0^o:180^o] to compare
% the simulated and experimental MODERN signals
% 1 - the torsion domain is used. For torsion domain two input angles are
% required: theta_NH and theta_CH
theta_NH=120; % in degree. The link between torsion and projection domains
theta_CH=71;  % in degree. The link between torsion and projection domains
%////////////////////////////////////
%Number of Monte Carlo curves:
montynumber = 100;
%/////////////////
Optimization_rf_T2 = 2; % 0, 1 or 2 
%0 - no optimization the epxerimental paramters / can be set up manually
%1 - used the data from the file: 'T2_RF_OPT_EXP.dat', to find the
%2 -use to find dipolar coupling constants with optimized parameters 
% For optimization (FLAG 1), the "T2_RF_OPT_EXP.txt" should be prepared with 5
% columns maximum as a main file. The number of the input Experimental curves can be any value.
% The optimazied values will be the averaged values. However, it is best to
% use the curves in which the MODERN performance is the best (the negative
% points have the largest values in absolute).

filename1 = fullfile ('Exp_D.dat');
%The first column should contain the number of MODERN blocks: 0,1,2,3,etc (the block consists of two 90o-pulses);
%the second column should contain the experimental MODERN signals according the number of used MODERN blocks; 
%the third column contains the experimental errors.
%the fourth column can contain the number of bonded protons from 1 to 3 (CHn group). If this column is not used - 1 bonded proton is default
%the fifth column can contain 1 or <1 values. 1 - all spins are protonated;%0.5 - partially deuterated. If this column is not used - 1 is default 
%/////////////////////////////

filename2 = fullfile ('T2_RF_OPT_EXP.dat');
% The file for optimization rf-field inhompgeneity and T2,eff
%/////////////////////////////////////////////////

filename3 = fullfile ('Exp_Phi.dat');
%The first column should contain the number of MODERN blocks: 0,1,2,3,etc (the block consists of two 90o-pulses);
%the second column should contain the experimental MODERN signals according the number of used MODERN blocks; 
%the third column contains the experimental errors.
%the fourth column can contain the number of bonded protons from 1 to 3 (CHn group). If this column is not used - 1 bonded proton is default
%the fifth column can contain the number of bonded protons from 1 to 2 (NHn group). If this column is not used - 1 bonded proton is default

filename4 = fullfile ('Dipolar_values_Phi.dat');
%The file, which contains the obtained CH, NH dipolar coupling values
%The first and second columns should contain CH (in kHz) dipolar values and the errors
%The third and fourth columns should contain NH (in kHz) dipolar values and the errors
%Column-option if p (partial deutaration) < 1


% The Code  /////////////////////////////////////////////
MODERN_STEP = 2*0.5*MODER_n/MODER_N;


if Optimization_rf_T2 ==0
    rf_not_ideal = 0; % ideal MODERN pulses
    T2_eff=1000; % no influence of T2,eff
elseif Optimization_rf_T2 ==1
    try 
        EXP_total=dlmread(filename2);  % read file 
    catch 
        error("Please prepare the file, named T2_RF_OPT_EXP.dat, with experimental data for da_rf and T2,eff optimization");       
    end
elseif Optimization_rf_T2 == 2 && Dipolar_Torsion == 0 
    try 
        Opt_PAR=dlmread('opt_var.dat'); %input file with optimal param.
        rf_not_ideal = Opt_PAR(1,1); % rf-inhom
        T2_eff=Opt_PAR(2,1); % T2,eff in ms        
    catch 
        error("The optimization of da_rf and T2 was not performed. If you want to use the optimized parameters, firstly please run the code with Optimization_rf_T2 = 1");       
    end
end
if Optimization_rf_T2 == 1 && Dipolar_Torsion == 1
    error("For Torsion Angles please put Optimization_rf_T2 = 0 (ideal MODERN) or 2 (not ideal)");       
end
    

if Optimization_rf_T2 ~= 1   
    if Dipolar_Torsion == 0          
        try
            EXP_total=dlmread(filename1);  % read file 
        catch 
            error("Please prepare the file, named  'Exp_D.dat' with the experimental data for Dipolar coupling determination");           
        end             
    elseif Dipolar_Torsion == 1  
        try
            EXP_total=dlmread(filename3);  % read file 
        catch 
            error("Please prepare the file, named 'Exp_Phi.dat' with the experimental data for Torsion Angle determination");           
        end 
        try          
            Values_D = dlmread(filename4);  % read file 
        catch 
            error("Please prepare the file, named 'Dipolar_values_Phi.dat, which contans dipolar couplings / number of bonded protons / population");           
        end
        if Optimization_rf_T2 == 2
            try 
                Opt_PAR=dlmread('opt_var.dat'); %input file with optimal param.
                rf_not_ideal = Opt_PAR(1,1); % rf-inhom
                T2_eff=Opt_PAR(2,1); % T2,eff in ms        
            catch 
                error("Please prepare the file, named 'opt_var.dat, containing the optimal da_rf and T2,eff");       
            end 
        end
        dlmwrite('phi_best.txt','','delimiter',' ');
        dlmwrite('aver_chi_curve.txt','','delimiter',' ');       
        dlmwrite('chi_curve_all.txt','','delimiter',' '); 
    end
end
ii = 0;
i_tick = 0;
ij = 1;
if Dipolar_Torsion == 0 
    D_N = 0;
    time_EXP2 = 0;
    phi = 0; 
    CH_flag_N = 1;    
    if Optimization_rf_T2 ==1
        while ii < 1            
            block_column = EXP_total(:,1);
            a_i = ij;
            try
                while block_column(ij,1) < block_column(ij+1,1)
                    ij = ij + 1;
                end
            catch
                ii = 1;
            end
            a_f=ij;
            ij = ij + 1;
            exp_A = EXP_total(a_i:a_f,2);  %The Intensity
            time_EXP1 = EXP_total(a_i:a_f,1)*MODERN_STEP/v_R; %Number of blocks
            err = EXP_total(a_i:a_f,3);  %The error
            EXP = exp_A/max(exp_A);
            if length(EXP_total(1,:)) > 3
                CH_flag_C = EXP_total(a_i,4);
            else
                CH_flag_C = 1;
            end
            if length(EXP_total(1,:)) == 5 && EXP_total(a_i,5) ~= 1 
                L_flag = 4;
            else
                L_flag = 3;           
            end  
            XX_final=1000;
            i_tick = i_tick + 1;
            for aa=1:L_flag
                if aa == 1
                    X_start = 1;
                    X_finish = 30;
                    p_x = 1;
                    rf_inho = 0;
                    R2 = 1/(10*v_R);
                elseif aa == 2
                    D_best = D_b;
                    Values(i_tick,1)=D_b;
                    rf_inho = 1;
                    X_start = 0.8;
                    X_finish = 1;
                    R2 = 1/(10*v_R);
                elseif aa == 3
                    da_rf_edge = D_b;
                    Values(i_tick,2)=D_b;
                    if (1-da_rf_edge) < 0.1
                        rf_x = 2;
                    else
                        rf_x = 1;
                    end                 
                    da_rf = (0:0.01*rf_x:0.14)';
                    P_rf = exp(-(13.5*da_rf).^2);
                    N_P_rf = sum(P_rf);
                    d_rf = (1 - da_rf_edge)/(length(da_rf)-1);
                    AV_rf_best = (1:-d_rf:da_rf_edge)';                 
                    X_start = 0.1;
                    X_finish = 1;                
                elseif aa == 4
                    T2 = D_b;
                    Values(i_tick,3)=D_b;
                    R2_best = 1/(T2*v_R);
                    X_start = 0.1;
                    X_finish = 1;  
                end               
                Var_s = X_start;
                Var_f = X_finish;            
                dVar = (Var_f - Var_s);
                while dVar > 0.1
                    D_sim=[Var_s+0.25*dVar;Var_s+0.75*dVar];
                    for ra=1:2
                        if aa == 1
                            D = D_sim(ra,1);
                            Sim_Signal = angle_evolutionMODERN(CH_flag_C,CH_flag_N,Dipolar_Torsion,D,D_N,R2,time_EXP1,time_EXP2,MODER_vi,MODER_N,MODER_n,v_R,MODER_phi,phi,1,p_x);
                        elseif aa == 2
                            %rf-field inhomogeneity
                            da_rf_edge = D_sim(ra,1);
                            if (1-da_rf_edge) < 0.1
                                rf_x = 2;
                            else
                                rf_x = 1;
                            end                       
                            da_rf = (0:0.01*rf_x:0.14)';
                            P_rf = exp(-(13.5*da_rf).^2);
                            N_P_rf = sum(P_rf);
                      
                            d_rf = (1 - da_rf_edge)/(length(da_rf)-1);
                            AV_rf = (1:-d_rf:da_rf_edge)';    
                            Sim_Signal = 0;
                            for ca=1:length(AV_rf)
                                Sim_Signal = Sim_Signal + P_rf(ca,1)*angle_evolutionMODERN(CH_flag_C,CH_flag_N,Dipolar_Torsion,D_best,D_N,R2,time_EXP1,time_EXP2,MODER_vi,MODER_N,MODER_n,v_R,MODER_phi,phi,AV_rf(ca,1),p_x)/N_P_rf;                          
                            end
                        elseif aa == 3
                            R2 = 1/(D_sim(ra,1)*v_R);
                            Sim_Signal = 0;
                            for ca=1:length(AV_rf)
                                Sim_Signal = Sim_Signal + P_rf(ca,1)*angle_evolutionMODERN(CH_flag_C,CH_flag_N,Dipolar_Torsion,D_best,D_N,R2,time_EXP1,time_EXP2,MODER_vi,MODER_N,MODER_n,v_R,MODER_phi,phi,AV_rf_best(ca,1),p_x)/N_P_rf;                          
                            end
                        elseif aa == 4
                            p_x = D_sim(ra,1);
                            Sim_Signal = 0;
                            for ca=1:length(AV_rf)
                                Sim_Signal = Sim_Signal + P_rf(ca,1)*angle_evolutionMODERN(CH_flag_C,CH_flag_N,Dipolar_Torsion,D_best,D_N,R2_best,time_EXP1,time_EXP2,MODER_vi,MODER_N,MODER_n,v_R,MODER_phi,phi,AV_rf_best(ca,1),p_x)/N_P_rf;
                            end                        
                        end
                        diff=((((Sim_Signal- EXP))).^2)/length(Sim_Signal);  
                        rmsd(ra,1)=sqrt(sum(diff)); 
                    end
                    if rmsd(1,1) < rmsd(2,1)       
                        Var_f = Var_s+0.75*dVar;
                        D_b = D_sim(1,1);
                        R_rmsd = rmsd(1,1);
                    else
                        Var_s = Var_s+0.25*dVar;
                        D_b = D_sim(2,1);
                        R_rmsd = rmsd(2,1);
                    end
                    dVar = (Var_f - Var_s);
                end         
            end        
            Values(i_tick,L_flag)=D_b; 
        
            Dip = Values(i_tick,1);
            d_Dip = 0.5;
            iii = 1;
            while d_Dip > 0.3            
                for aa=1:L_flag
                    if aa == 1
                        X_start = 1;
                        X_finish = Values(i_tick,1);
                        %rf-field inhomogeneity
                        da_rf_edge = Values(i_tick,2);
                        if (1-da_rf_edge) < 0.1
                            rf_x = 2;
                        else
                            rf_x = 1;
                        end
                    
                        da_rf = (0:0.01*rf_x:0.14)';
                        P_rf = exp(-(13.5*da_rf).^2);
                        N_P_rf = sum(P_rf);                  
                        d_rf = (1 - da_rf_edge)/(length(da_rf)-1);
                        AV_rf = (1:-d_rf:da_rf_edge)';                
                        p_x = 1;
                        R2 = 1/(Values(i_tick,3)*v_R);
                    elseif aa == 2
                        D_best = D_b;
                        Values(i_tick,1)=D_b;
                        X_start = 0.8;
                        X_finish = 1; %0.04+Values(i_tick,2)
                        R2 = 1/(Values(i_tick,3)*v_R);
                    elseif aa == 3
                        da_rf_edge = D_b;
                        if (1-da_rf_edge) < 0.1
                            rf_x = 2;
                        else
                            rf_x = 1;
                        end                    
                        Values(i_tick,2)=D_b;                 
                        da_rf = (0:0.01*rf_x:0.14)';
                        P_rf = exp(-(13.5*da_rf).^2);
                        N_P_rf = sum(P_rf);               
                        d_rf = (1 - da_rf_edge)/(length(da_rf)-1);
                        AV_rf_best = (1:-d_rf:da_rf_edge)';                 
                        X_start = 0.1;
                        X_finish = 1;  %Values(i_tick,3)               
                    elseif aa == 4
                        T2 = D_b;
                        Values(i_tick,3)=D_b;
                        R2_best = 1/(T2*v_R);
                        X_start = 0.1;
                        X_finish = 1;  
                    end               
                    Var_s = X_start;
                    Var_f = X_finish;            
                    dVar = (Var_f - Var_s);
                    while dVar > 0.1
                        D_sim=[Var_s+0.25*dVar;Var_s+0.75*dVar];
                        for ra=1:2
                            if aa == 1
                                D = D_sim(ra,1);  
                                Sim_Signal = 0;
                                for ca=1:length(AV_rf)
                                    Sim_Signal = Sim_Signal + P_rf(ca,1)*angle_evolutionMODERN(CH_flag_C,CH_flag_N,Dipolar_Torsion,D,D_N,R2,time_EXP1,time_EXP2,MODER_vi,MODER_N,MODER_n,v_R,MODER_phi,phi,AV_rf(ca,1),p_x)/N_P_rf;
                                end
                            elseif aa == 2
                                if iii == 2
                                    AAa=1;
                                end                            
                                %rf-field inhomogeneity
                                da_rf_edge = D_sim(ra,1);
                                if (1-da_rf_edge) < 0.1
                                    rf_x = 2;
                                else
                                    rf_x = 1;
                                end                           
                                da_rf = (0:0.01*rf_x:0.14)';
                                P_rf = exp(-(13.5*da_rf).^2);
                                N_P_rf = sum(P_rf);                          
                                d_rf = (1 - da_rf_edge)/(length(da_rf)-1);
                                AV_rf = (1:-d_rf:da_rf_edge)'; 
                                Sim_Signal = 0;
                                for ca=1:length(AV_rf)
                                    Sim_Signal = Sim_Signal + P_rf(ca,1)*angle_evolutionMODERN(CH_flag_C,CH_flag_N,Dipolar_Torsion,D_best,D_N,R2,time_EXP1,time_EXP2,MODER_vi,MODER_N,MODER_n,v_R,MODER_phi,phi,AV_rf(ca,1),p_x)/N_P_rf;
                                end
                            elseif aa == 3
                                R2 = 1/(D_sim(ra,1)*v_R);
                                Sim_Signal = 0;
                                for ca=1:length(AV_rf)
                                    Sim_Signal = Sim_Signal + P_rf(ca,1)*angle_evolutionMODERN(CH_flag_C,CH_flag_N,Dipolar_Torsion,D_best,D_N,R2,time_EXP1,time_EXP2,MODER_vi,MODER_N,MODER_n,v_R,MODER_phi,phi,AV_rf_best(ca,1),p_x)/N_P_rf;
                                end
                            elseif aa == 4
                                p_x = D_sim(ra,1);
                                Sim_Signal = 0;
                                for ca=1:length(AV_rf)
                                    Sim_Signal = Sim_Signal + P_rf(ca,1)*angle_evolutionMODERN(CH_flag_C,CH_flag_N,Dipolar_Torsion,D_best,D_N,R2_best,time_EXP1,time_EXP2,MODER_vi,MODER_N,MODER_n,v_R,MODER_phi,phi,AV_rf_best(ca,1),p_x)/N_P_rf;
                                end                        
                            end
                            diff=((((Sim_Signal- EXP))).^2)/length(Sim_Signal);  
                            rmsd(ra,1)=sqrt(sum(diff)); 
                        end
                        if rmsd(1,1) < rmsd(2,1)       
                            Var_f = Var_s+0.75*dVar;
                            D_b = D_sim(1,1);
                            R_rmsd = rmsd(1,1);
                        else
                            Var_s = Var_s+0.25*dVar;
                            D_b = D_sim(2,1);
                            R_rmsd = rmsd(2,1);
                        end
                        dVar = (Var_f - Var_s);
                    end         
                end 
                Values(i_tick,L_flag)=D_b;             
                Dip = [Values(i_tick,1); Dip(1,1)];
                d_Dip = (Dip(2,1) - Dip(1,1));  
                iii = iii + 1;
            end              
        end
        Opt_PAR(1,1) = (1-round(mean(Values(:,2)),3));
        Opt_PAR(1,2) = round(std(Values(:,2)),3); 
        Opt_PAR(2,1) = round(mean(Values(:,3)),3);
        Opt_PAR(2,2) = round(std(Values(:,3)),3);     
        save('opt_var.dat','Opt_PAR','-ascii')
        type('opt_var.dat')    
    else
        if rf_not_ideal == 0
            L_rf_ing = 1;
            P_rf = 1;
            AV_rf=1;
            N_P_rf = 1;
        else                       
            %rf-field inhomogeneity
            da_rf_edge = 1-rf_not_ideal;
            if (1-da_rf_edge) < 0.1
                rf_x = 2;                   
            else
                rf_x = 1;
            end         
            da_rf = (0:0.01*rf_x:0.14)';
            P_rf = exp(-(13.5*da_rf).^2);
            N_P_rf = sum(P_rf);        
            d_rf = (1 - da_rf_edge)/(length(da_rf)-1);
            AV_rf = (1:-d_rf:da_rf_edge)'; 
            L_rf_ing = length(AV_rf);
        end
        R2 = 1/(T2_eff*v_R);
        ii = 0;
        i_tick = 0;
        ij = 1;
        while ii < 1            
            block_column = EXP_total(:,1);
            a_i = ij;
            try
                while block_column(ij,1) < block_column(ij+1,1)
                    ij = ij + 1;
                end
            catch
                ii = 1;
            end
            a_f=ij;
            ij = ij + 1;
            exp_A = EXP_total(a_i:a_f,2);  %The Intensity
            time_EXP1 = EXP_total(a_i:a_f,1)*MODERN_STEP/v_R; %Number of blocks
            err = EXP_total(a_i:a_f,3);  %The error
            EXP = exp_A/max(exp_A);
            if length(EXP_total(1,:)) > 3
                CH_flag_C = EXP_total(a_i,4);
            else
                CH_flag_C = 1;
            end    
           
            p_opt=1;
            Var_s = 1;
            Var_f = 30;            
            dVar = (Var_f - Var_s);
            while dVar > 1
                D_sim=[Var_s+0.25*dVar;Var_s+0.75*dVar];
                for ra=1:2    
                    D = D_sim(ra,1);  
                    Sim_Signal = 0;  
                    for ca=1:L_rf_ing
                        Sim_Signal = Sim_Signal + P_rf(ca,1)*angle_evolutionMODERN(CH_flag_C,CH_flag_N,Dipolar_Torsion,D,D_N,R2,time_EXP1,time_EXP2,MODER_vi,MODER_N,MODER_n,v_R,MODER_phi,phi,AV_rf(ca,1),p_opt)/N_P_rf;
                    end  
                    diff=((((Sim_Signal- EXP))).^2)/length(Sim_Signal);  
                    rmsd(ra,1)=sqrt(sum(diff)); 
                end
                if rmsd(1,1) < rmsd(2,1)                   
                    Var_f = Var_s+0.75*dVar;
                    D_b = D_sim(1,1);
                    R_rmsd = rmsd(1,1);
               else
                    Var_s = Var_s+0.25*dVar;
                    D_b = D_sim(2,1);
                    R_rmsd = rmsd(2,1);
               end
               dVar = (Var_f - Var_s);    
           end
           X_cond= R_rmsd;
           D_opt = D_b;   
           if length(EXP_total(1,:)) == 5 && EXP_total(a_i,5) ~= 1          
                p_in = 0.99;
                dp = 0.15;
                for aaa=1:3
                    for aa=1:6
                        p_x=p_in-dp*(aa-1); 
                        Var_s = 0.75*D_opt;
                        Var_f = 1.25*D_opt;            
                        dVar = (Var_f - Var_s);
            
                        while dVar > 0.4
                            D_sim=[Var_s+0.25*dVar;Var_s+0.75*dVar];
                            for ra=1:2    
                                D = D_sim(ra,1);  
                                Sim_Signal = 0;  
                                for ca=1:L_rf_ing
                                    Sim_Signal = Sim_Signal + P_rf(ca,1)*angle_evolutionMODERN(CH_flag_C,CH_flag_N,Dipolar_Torsion,D,D_N,R2,time_EXP1,time_EXP2,MODER_vi,MODER_N,MODER_n,v_R,MODER_phi,phi,AV_rf(ca,1),p_x)/N_P_rf;
                                end  
                                diff=((((Sim_Signal- EXP))).^2)/length(Sim_Signal);  
                                rmsd(ra,1)=sqrt(sum(diff)); 
                            end
                            if rmsd(1,1) < rmsd(2,1)       
                                Var_f = Var_s+0.75*dVar;
                                D_b = D_sim(1,1);
                                R_rmsd = rmsd(1,1);
                            else
                                Var_s = Var_s+0.25*dVar;
                                D_b = D_sim(2,1);
                                R_rmsd = rmsd(2,1);
                            end
                            dVar = (Var_f - Var_s);    
                        end
                        X_cond(aa,1) = R_rmsd;
                        if aa > 1
                            if X_cond(aa-1,1) < X_cond(aa,1)
                                X_cond = [];
                                break
                            else
                                p_opt = p_x;
                                D_opt = D_b;
                            end               
                        end
                    end
                    dp = (p_in - p_opt - 0.01)/3;
                    p_in = p_opt + dp*3;
                    if p_in > 1 || dp == 0
                        p_opt = 1;
                        break
                    end
                end
           end   
           p_opt(p_opt > 1) = 1;
           D_start = 0.75*D_opt; %in kHz
           D_finish = 1.25*D_opt; %in kHz;  
           for k=1:montynumber
               EXP_N(:,k)=exp_A+err(:,1).*random('norm',0,0.5,length(time_EXP1),1);
               EXP_norm(:,k)=EXP_N(:,k)./EXP_N(1,k);
           end
           D_sim=(D_start:(D_finish-D_start)/35:D_finish)';
           for ra=1:length(D_sim)
               D = D_sim(ra,1);
               Sim_Signal = 0;
               for ca=1:L_rf_ing
                   Sim_Signal = Sim_Signal + P_rf(ca,1)*angle_evolutionMODERN(CH_flag_C,CH_flag_N,Dipolar_Torsion,D,D_N,R2,time_EXP1,time_EXP2,MODER_vi,MODER_N,MODER_n,v_R,MODER_phi,phi,AV_rf(ca,1),p_opt)/N_P_rf;
               end
               for k=1:montynumber
                   diff=(((Sim_Signal-  EXP_norm(:,k))).^2)/length(Sim_Signal);
                   Sum_MC(ra,k) = sqrt(sum(diff)); 
               end
           end
           for k=1:montynumber
               [~,AAA(k,1)] = min(Sum_MC(:,k));
           end
           DD = D_sim(AAA,1);
           i_tick = i_tick + 1;
           D_final(i_tick,1) = round(mean(DD),2);
           D_final(i_tick,2) = round(std(DD),2);     
           if length(EXP_total(1,:)) == 5
               D_final(i_tick,3) = round(p_opt,2);
           end
       end   
       save('Dipolar_values.dat','D_final','-ascii')
       type('Dipolar_values.dat')           
    end
elseif Dipolar_Torsion == 1
       th_NH=theta_NH*pi/180;
       th_CH=theta_CH*pi/180;    
    if rf_not_ideal == 0       
        L_rf_ing = 1;
        P_rf = 1;
        AV_rf=1;
        N_P_rf =1;
    else                       
        %rf-field inhomogeneity
        da_rf_edge = 1-rf_not_ideal;
        if (1-da_rf_edge) < 0.1
            rf_x = 2;                   
        else
            rf_x = 1;
        end         
        da_rf = (0:0.01*rf_x:0.14)';
        P_rf = exp(-(13.5*da_rf).^2);
        N_P_rf = sum(P_rf);        
        d_rf = (1 - da_rf_edge)/(length(da_rf)-1);
        AV_rf = (1:-d_rf:da_rf_edge)'; 
        L_rf_ing = length(AV_rf);
    end
    R2 = 1/(T2_eff*v_R);
    ii = 0;
    i_tick = 0;
    ij = 1;
    while ii < 1            
        block_column = EXP_total(:,1);
        a_i = ij;
        try
            while block_column(ij,1) < block_column(ij+1,1)
                ij = ij + 1;
            end
        catch
            ii = 1;
        end
        a_f=ij;
        ij = ij + 1;
        exp_A = EXP_total(a_i:a_f,3);  %The Intensity
        time_EXP1 = EXP_total(a_i:a_f,1)*MODERN_STEP/v_R; 
        time_EXP2 = EXP_total(a_i:a_f,2)*MODERN_STEP/v_R; 
        err = EXP_total(a_i:a_f,4);  %The error
        EXP = exp_A/max(exp_A);    
        ERR = sqrt((err/exp_A(1,1)).^2 + ((exp_A.*err(1,1))/(exp_A(1,1))^2).^2); 
        if length(EXP_total(1,:)) == 6
            CH_flag_C = EXP_total(a_i,5);
            CH_flag_N = EXP_total(a_i,6);
        elseif length(EXP_total(1,:)) == 5
            CH_flag_C = EXP_total(a_i,5);
            CH_flag_N = 1;
        else
            CH_flag_C = 1;
            CH_flag_N = 1;            
        end
        i_tick = i_tick + 1;
        try
            D_C_opt = Values_D(i_tick,1);
            dD_C = Values_D(i_tick,2);
            D_N_opt = Values_D(i_tick,3);
            dD_N = Values_D(i_tick,4);
        catch
            error("The number of CH and NH dipolar values should be the same");
        end         
        if length(Values_D(1,:)) == 5
            p_opt = Values_D(i_tick,5);            
        else
            p_opt = 1;
        end
        for k=1:montynumber
            EXP_N(:,k)=exp_A+err(:,1).*random('norm',0,0.5,length(time_EXP1),1);
            EXP_norm(:,k)=EXP_N(:,k)./EXP_N(1,k);
        end
        Phi=(0:1:180)';
        if projection_torsion_domain == 1
            r =sin(th_NH)*cos(Phi*pi/180)*sin(th_CH)+cos(th_CH)*cos(th_NH);           
            Phi_proj= acos(r)*180/pi;   
        else
            Phi_proj = Phi;
        end
        Chi_phi = 0;
        for aaa=1:3
            shiftB = montynumber*(aaa-1);
            D_C = D_C_opt + dD_C -dD_C*(aaa-1);
            D_N = D_N_opt + dD_N -dD_N*(aaa-1);
            for ra=1:length(Phi_proj)
                phi = Phi_proj(ra,1);
                Sim_Signal = 0;
                for ca=1:L_rf_ing
                    Sim_Signal = Sim_Signal + P_rf(ca,1)*angle_evolutionMODERN(CH_flag_C,CH_flag_N,Dipolar_Torsion,D_C,D_N,R2,time_EXP1,time_EXP2,MODER_vi,MODER_N,MODER_n,v_R,MODER_phi,phi,AV_rf(ca,1),p_opt)/N_P_rf;                                                    
                end
                for k=1:montynumber                 
                    Chi_phi(ra,k+shiftB) = (sum((((Sim_Signal- EXP_norm(:,k))).^2)./ERR.^2))/(length(time_EXP1)-1);  
                end
            end
        end
        Aver_Chi = 0;
        L_chi = length(Chi_phi(1,:));
        Phi_values = [];
        for aa=1:L_chi
            Aver_Chi = Aver_Chi + Chi_phi(:,aa)/L_chi;
            Phi_values{aa} = find(islocalmin(Chi_phi(:,aa)))-1;
            if Chi_phi(1,aa) < Chi_phi(2,aa)               
                Xx_Phi = Phi_values{aa};
                L_cell = length(Xx_Phi);
                Phi_new = 0;
                for aac=1:L_cell
                    Phi_new(aac+1,1) = Xx_Phi(aac,1);
                end
                Phi_values{aa} =Phi_new;
            end
            if Chi_phi(180,aa) > Chi_phi(181,aa) 
               Phi_new = Phi_values{aa}; 
               L_cell = length(Phi_new);
               Phi_new(L_cell+1,1) = 180;
               Phi_values{aa} =Phi_new;
            end
        end
        Phi_aver = find(islocalmin(Aver_Chi))-1;
        Phi_for_av = [];
        for aa=1:L_chi
            phi_run = Phi_values{aa};
            for ab = 1:length(Phi_aver)
                x_phi = Phi_values{aa};
                [~,ind_x] = min(abs(x_phi-Phi_aver(ab,1)));
                Phi_for_av(ab,aa) = x_phi(ind_x,1);
                Prob(aa,ab) = Chi_phi(Phi_for_av(ab,aa)+1,aa);
            end       
        end
        Count_12=[0,0];
        for aa=1:length(Prob(:,1))
            if Prob(aa,1) < Prob(aa,2)
                Count_12(1,1) = Count_12(1,1) + 1;
            else
                Count_12(1,2) = Count_12(1,2) + 1; 
            end
        end
        phi_best = [];
        Aver_Chi = (Aver_Chi)';
        Chi_phi = (Chi_phi)';
        for aa=1:length(Phi_for_av(:,1))
            phi_best(1,2*aa-1) = round(mean(Phi_for_av(aa,:)),1);
            phi_best(1,2*aa) = round(std(Phi_for_av(aa,:)),1);
        end
        dlmwrite('phi_best.txt',phi_best,'delimiter',' ','-append','newline', 'pc');
        dlmwrite('aver_chi_curve.txt',Aver_Chi,'delimiter',' ','-append','newline', 'pc');
        dlmwrite('chi_curve_all.txt',Chi_phi,'delimiter',' ','-append','newline', 'pc');
    end      
end
