# Supplementary material for: Backbone Torsion Angle Determination Using Proton Detected Magic-Angle Spinning Nuclear Magnetic Resonance
Source: J Phys Chem Lett. 2021 Dec 27;13(1):18–24. doi: 10.1021/acs.jpclett.1c03267 (PMC8762656; doi:10.1021/acs.jpclett.1c03267)
Supplement: Supplementary file 2 — jz1c03267_si_002.zip [file jz1c03267_si_002.zip › CODES/MATLAB_CODES/MODERN_Plot.m]

clearvars;
v_R=90.908;       %MAS rate in kHz
%MODERN numbers:
MODER_N=5;           
MODER_n=1;            
MODER_vi=1;           
MODER_phi=164.2;
%/////////////////
Dipolar_Torsion = 1;
%0 - plot dipolar curves
%1 - plot torsion angle curves
%/////////////////
projection_torsion_domain = 1;  
% 0 - the projection angle domain is used between [0^o:180^o] to compare
% the simulated and experimental MODERN signals
% 1 - the torsion domain is used. For torsion domain two input angles are
% required: theta_NH and theta_CH
theta_NH=120; % in degree. The link between torsion and projection domains
theta_CH=71;  % in degree. The link between torsion and projection domains
%/////////////////
%/////////////////
%Found optimal rf-field and T2,eff 
Optimization_rf_T2 = 1; %0 - 'opt_var.dat' is not used / 1 - optimal rf-field and T2,eff are used
General_Name = "M2(S31N)";

%the Code
if Dipolar_Torsion == 0
    %The file with the residue names
    filename1 = fullfile ('NAMES.dat');
    % The adress of the file, which contains the experimental data. 
    filename2 = fullfile ('Exp_D.dat');
    %The file with obtained Dipolar couplings
    filename3 = fullfile ('Dipolar_values.dat');
elseif Dipolar_Torsion == 1
    %The file with the residue names
    filename1 = fullfile ('NAMES_Phi.dat');
    % The adress of the file, which contains the experimental data. 
    filename2 = fullfile ('Exp_Phi.dat');
    %The file with obtained Dipolar couplings
    filename3 = fullfile ('Dipolar_values_Phi.dat'); 
    %The obtained Phi values
    filename4 = fullfile ('phi_best.txt');
    %The obtained averaged Chi-curves
    filename5 = fullfile ('aver_chi_curve.txt');
    %The obtained Chi-curves
    filename6 = fullfile ('chi_curve_all.txt');    
    phi_val=(0:1:180)';
end

% The Code  /////////////////////////////////////////////
MODERN_STEP = 2*0.5*MODER_n/MODER_N;

 try 
    fid=fopen(filename1);
    FC=textscan(fid, '%s');
    fclose(fid);
    NAMES=FC{1};    
 catch 
     error("Please prepare the file, named  'NAMES.dat' with the residue names");           
 end
 
if Optimization_rf_T2 ==0
    da_rf_max = 0; % ideal MODERN pulses
    T2_eff=1000; % no influence of T2,eff
    P_rf = 1;
    L_rf_ing = 1;
    AV_rf = 1;
    N_P_rf = 1;
else
    Opt_PAR=dlmread('opt_var.dat'); %input file with optimal param.
    da_rf_max = Opt_PAR(1,1); % rf-inhom
    T2_eff=Opt_PAR(2,1); % T2,eff in ms 
    if da_rf_max < 0.1
        rf_x = 2;
     else
        rf_x = 1;
    end                    
    da_rf = (0:0.01*rf_x:0.14)';
    P_rf = exp(-(13.5*da_rf).^2);
    N_P_rf = sum(P_rf);                  
    d_rf = da_rf_max/(length(da_rf)-1);
    AV_rf = (1:-d_rf:(1-da_rf_max))';   
    L_rf_ing = length(AV_rf);
end
  
D_final=dlmread(filename3);  % read file
R2 = 1/(T2_eff*v_R);
EXP_total=dlmread(filename2);  % read file
if Dipolar_Torsion == 0   
    tors_shift = 0;
    time_EXP2 = 0;
    D_N = 0;    
    phi = 0; 
    CH_flag_N = 1;  
elseif Dipolar_Torsion == 1
    tors_shift = 1;
    Phi_tot = dlmread(filename4);
    L_phi_val = length(Phi_tot(:,1));
    Aver_Chi_total = dlmread(filename5);
    Chi_total = dlmread(filename6);
    L_chi = length(Chi_total(:,1));
    N_chi_per_res =  L_chi/L_phi_val;
    II=0;
end
ii = 0;
i_tick =0;
ij = 1;
set(0,'DefaultFigureRenderer','Painters')
th_NH=theta_NH*pi/180;
th_CH=theta_CH*pi/180;
while ii < 1       
    block_column = EXP_total(:,1);
    a_i = ij;
    try     
        while block_column(ij,1) < block_column(ij+1,1)
            ij = ij + 1;
        end
    catch
        ii = 1;
    end
    a_f=ij;
    ij = ij + 1;
    exp_A = EXP_total(a_i:a_f,2+tors_shift);  %The Intensity
    time_EXP1 = EXP_total(a_i:a_f,1)*MODERN_STEP/v_R; %Number of blocks
    if Dipolar_Torsion == 1
       time_EXP2 = EXP_total(a_i:a_f,2)*MODERN_STEP/v_R; %Number of blocks
    end
    err = EXP_total(a_i:a_f,3+tors_shift);  %The error
    ERR = sqrt((err/exp_A(1,1)).^2 + ((exp_A.*err(1,1))/(exp_A(1,1))^2).^2); 
    EXP = exp_A/max(exp_A);
    i_tick = i_tick + 1;
    if length(EXP_total(1,:)) == 6 && Dipolar_Torsion == 1
        CH_flag_C = EXP_total(a_i,5);
        CH_flag_N = EXP_total(a_i,6);
    elseif length(EXP_total(1,:)) == 5 && Dipolar_Torsion == 1
        CH_flag_C = EXP_total(a_i,5);
        CH_flag_N = 1;
    elseif length(EXP_total(1,:)) > 3 && Dipolar_Torsion == 0
        CH_flag_C = EXP_total(a_i,4);
        CH_flag_N = 1;        
    else
        CH_flag_C = 1;
        CH_flag_N = 1;            
    end
    
    if length(D_final(1,:)) == 3 && Dipolar_Torsion == 0
        p_opt = D_final(i_tick,3);
    elseif length(D_final(1,:)) == 5 && Dipolar_Torsion == 1
        p_opt = D_final(i_tick,5);            
    else
        p_opt = 1;
    end
    figure(i_tick)       
    NAME=NAMES(i_tick,1); 
    if Dipolar_Torsion == 0        
        subplot(1,1,1, 'Position',[0.13 0.15 0.865 0.845])   
        time_sim = (0:MODERN_STEP/v_R:max(time_EXP1)+MODERN_STEP/v_R)';
        Sim_Signal = 0;
        for ca=1:L_rf_ing
            Sim_Signal = Sim_Signal + P_rf(ca,1)*angle_evolutionMODERN(CH_flag_C,CH_flag_N,Dipolar_Torsion,D_final(i_tick,1),D_N,R2,time_sim,time_EXP2,MODER_vi,MODER_N,MODER_n,v_R,MODER_phi,phi,AV_rf(ca,1),p_opt)/N_P_rf;
        end
        %End  
        %//////////////////////////////////////////////////////////////////////
        %Plot Figure
        hPlot=plot(time_sim,Sim_Signal,'k'); 
        set(hPlot,'LineWidth',1.5) 
        hold on 
        if p_opt == 1
            SP = "Sim({\nu}_D = " + D_final(i_tick,1) + " {\pm} " + D_final(i_tick,2) + " kHz)";
            text(0.5*max(time_EXP1),0.95,SP,'Fontsize',20,'Color','k');
            SP = "Exp(" + NAME + ")";
            text(0.5*max(time_EXP1),0.83,SP,'Fontsize',20,'Color','r');            
        else
            SP = "Sim({\nu}_D = " + D_final(i_tick,1) + " {\pm} " + D_final(i_tick,2) + " kHz; " + p_opt +")";
            text(0.4*max(time_EXP1),0.95,SP,'Fontsize',20,'Color','k');
            SP = "Exp(" + NAME + ")";
            text(0.4*max(time_EXP1),0.83,SP,'Fontsize',20,'Color','r');             
        end       
            
        hPlot=errorbar(time_EXP1,EXP,ERR,'r*'); 
        set(hPlot,'LineWidth',1.5,'MarkerSize',12)  
        hold on        
        ylabel('MODERN(t_{mix})','LineWidth',20);
        xlabel('t_{mix} (ms)','LineWidth',20);
        text(0.01,-0.35,General_Name,'Fontsize',20,'Color','k');       
        min_Y=-0.55;
        max_Y=1;  
        axis([0,1.05*max(time_EXP1),min_Y,1.1]);
        hAxes = gca;
        if max(time_EXP1) < 0.2
            set(hAxes,'xtick', [0.01, 0.03, 0.05, 0.07, 0.09, 0.11, 0.13, 0.15, 0.17, 0.19]);
        else
            set(hAxes,'xtick', [0.01, 0.06, 0.11, 0.16, 0.21, 0.26, 0.31, 0.36]);
        end
        set(hAxes,'ytick', [-0.6, -0.4,-0.2,0,0.2,0.4,0.6,0.8,1])
        set(gca,'FontSize',24)
        set(findall(gcf,'-property','FontWeight'),'FontWeight','bold')
        set(findall(gcf,'-property','LineWidth'),'LineWidth',2)   
    elseif Dipolar_Torsion == 1       
        ratio_Xh_YH = time_EXP2(2,1)/time_EXP1(2,1);
        time_SIM1 = ((0:MODERN_STEP/v_R:max(time_EXP1))'); %Number of loops
        time_SIM2 = ((0:(ratio_Xh_YH*MODERN_STEP/v_R):max(time_EXP2))'); %Number of loops        
        a=[0;1;0;0;0;1;0.61;0.5;1;0.82];
        b=[0;0.65;0;1;1;0.5;0.51;0.5;0.843;0.41];
        c=[0;0;1;1;0;0;0.74;0.5;0;0.12];        
        Phi_res = Phi_tot(i_tick,:);
        phi_best = [];
        for aa=1:(length(Phi_res)/2)
            if Phi_res(1,2*aa-1) ~= Phi_res(1,2*aa)
                phi_best(aa,1) = Phi_res(1,2*aa-1);
                phi_best(aa,2) = Phi_res(1,2*aa);
            end
        end
        Aver_Chi = (Aver_Chi_total(i_tick,:))';  
        D_C_opt = D_final(i_tick,1);
        dD_C = D_final(i_tick,2);
        D_N_opt = D_final(i_tick,3);
        dD_N = D_final(i_tick,4);        
        subplot(1,2,1, 'Position',[0.073 0.13 0.41 0.87])
        phi_used = [];
        ik = 1;
        for aa=1:length(phi_best(:,1))
            if projection_torsion_domain == 1
                r =sin(th_NH)*cos(phi_best(aa,1)*pi/180)*sin(th_CH)+cos(th_CH)*cos(th_NH);           
                Phi_proj= acos(r)*180/pi;             
                Sim_Signal_b = 0;
                for ca=1:length(AV_rf)
                    Sim_Signal_b = Sim_Signal_b + P_rf(ca,1)*angle_evolutionMODERN(CH_flag_C,CH_flag_N,Dipolar_Torsion,D_C_opt,D_N_opt,R2,time_SIM1,time_SIM2,MODER_vi,MODER_N,MODER_n,v_R,MODER_phi,Phi_proj,AV_rf(ca,1),p_opt)/N_P_rf;                                                                
                end
                hPlot=plot(time_SIM1,Sim_Signal_b,'Color',[a(aa,1),b(aa,1),c(aa,1)]);   
                set(hPlot,'LineWidth',1.5) 
                hold on 
                SP = "{\phi}_H = ";
                if phi_best(aa,2) ~= 0
                    Tr = phi_best(aa,1) + "^o" + " {\pm} " + phi_best(aa,2)+ "^o";
                else
                    Tr = phi_best(aa,1) + "^o";
                end
                SP = append(SP,Tr);
                text(0.03,1-0.07*(aa-1),SP,'Fontsize',20,'Color',[a(aa,1),b(aa,1),c(aa,1)]);    
            elseif projection_torsion_domain == 0
                aaa = length(phi_best(:,1)) +1 - aa;
                if any(phi_used == phi_best(aaa,1))
                    break
                else
                phi_used(ik,1) = phi_best(ik,1);
                ik = ik + 1;
                end
                Sim_Signal_b = 0;
                for ca=1:length(AV_rf)
                    Sim_Signal_b = Sim_Signal_b + P_rf(ca,1)*angle_evolutionMODERN(CH_flag_C,CH_flag_N,Dipolar_Torsion,D_C_opt,D_N_opt,R2,time_SIM1,time_SIM2,MODER_vi,MODER_N,MODER_n,v_R,MODER_phi,phi_best(aaa,1),AV_rf(ca,1),p_opt)/N_P_rf;                                                                
                end
                hPlot=plot(time_SIM1,Sim_Signal_b,'Color',[a(aa,1),b(aa,1),c(aa,1)]);   
                set(hPlot,'LineWidth',1.5) 
                hold on 
                SP = "{\phi}_H = ";
                if aaa > aa
                    Tr = phi_best(aaa,1) + "^o" + " {\pm} " + phi_best(aaa,2)+ "^o / " + phi_best(aa,1) + "^o" + " {\pm} " + phi_best(aa,2)+ "^o";
                    SP = append(SP,Tr);
                    text(0.03,1-0.07*(aa-1),SP,'Fontsize',20,'Color',[a(aa,1),b(aa,1),c(aa,1)]);      
                else
                    if phi_best(aa,2) > 0
                        Tr = phi_best(aaa,1) + "^o" + " {\pm} " + phi_best(aaa,2)+ "^o";
                    else
                        Tr = phi_best(aaa,1) + "^o";
                    end
                    SP = append(SP,Tr);
                    text(0.03,1-0.07*(aa-1),SP,'Fontsize',20,'Color',[a(aa,1),b(aa,1),c(aa,1)]);          
                end            
            end
        end

        hPlot=errorbar(time_EXP1,EXP,ERR,'r*');
        set(hPlot,'LineWidth',1.5,'MarkerSize',14) 
        hold on 

        ylabel('MODERN(t_{1,mix};t_{2,mix})','LineWidth',22);
        xlabel('t_{1,mix} (ms)','LineWidth',22);     
        SP = "Exp(" + NAME + ")";
        text(0.002,-0.16,SP,'Fontsize',20,'Color','r');
        text(0.002,-0.1,General_Name,'Fontsize',20,'Color','k');
        axis([0,1.05*max(time_EXP1),-0.25,1.05]);
        hAxes = gca;
        set(hAxes,'xtick', [0.01 0.03 0.05 0.07 0.09]);
        set(hAxes,'ytick', [-0.2,0,0.2,0.4,0.6,0.8,1])
        set(gca,'FontSize',24)
        set(findall(gcf,'-property','FontWeight'),'FontWeight','bold')
        set(findall(gcf,'-property','LineWidth'),'LineWidth',2)  
    
        subplot(1,2,2, 'Position',[0.55 0.13 0.445 0.865]) 
        for sa=1:N_chi_per_res
            step = sa + N_chi_per_res*II;
            hPlot=plot(phi_val,(Chi_total(step,:))','Color',[0.5,0.5,0.5]); 
            set(hPlot,'LineWidth',2) 
            hold on            
        end
        II = II + 1;
        hPlot=plot(phi_val,Aver_Chi,'Color','k'); 
        set(hPlot,'LineWidth',4) 
        hold on 

        ylabel('{\chi}^2_{\nu}','LineWidth',22);
        if projection_torsion_domain == 1
            xlabel('{\phi}_H (^o)','LineWidth',22);
        else
            xlabel('{\phi}_{proj} (^o)','LineWidth',22);
        end
        hAxes = gca;    
        axis([0,180,0.001,10^5]);
    
        set(hAxes,'xtick', [20 40 60 80 100 120 140 160]);
        set(hAxes,'ytick',[0.01 0.1 1 10 100 1000 10000]);
        set(gca, 'YScale', 'log')
        set(gca,'FontSize',24)
        set(findall(gcf,'-property','FontWeight'),'FontWeight','bold')
        set(findall(gcf,'-property','LineWidth'),'LineWidth',2)          
    end
end
