# Supplementary material for: Backbone Torsion Angle Determination Using Proton Detected Magic-Angle Spinning Nuclear Magnetic Resonance
Source: J Phys Chem Lett. 2021 Dec 27;13(1):18–24. doi: 10.1021/acs.jpclett.1c03267 (PMC8762656; doi:10.1021/acs.jpclett.1c03267)
Supplement: Supplementary file 2 — jz1c03267_si_002.zip [file jz1c03267_si_002.zip › CODES/MATLAB_CODES/MODERN_SIMULATIONS.m]

clearvars;
v_R=90.909;       %MAS rate in kHz
%MODERN numbers:
MODER_N=5;           
MODER_n=1;            
MODER_vi=1;           
MODER_phi=164.2;
%////////////////////////////
Dipolar_Torsion = 1;  %0 - Dipolar coupling value / 1 - Torsion Angle
%Parameters for simulation the dipolar coupling
N_CH = 50; %Number of applied MODERN blocks / minimal unit is 1 
jump_CH=1; % Increment of MODERN blocks. It is used for Dipolar coupling determination
D_C=14.05;   % CHn - value in kHz / can be as a array: [10;15;20;...]; maximum number in array is 10
CH_flag_C = 2;    %1 - CH / 2 - CH2 / 3 - CH3
%/////////////////
p_opt = 1;     % 1 - 100% protonation of CHn group/ p=[0:1]
da_rf_distr = 1;     %0 ideal MODERN/ 1 - flip angle distribution
da_rf_max=0.028;  %maximal edge of flip angle deviation
T2_eff=0.246;     %relaxation parameter in ms

%Parameters for simulation the Torsion Angle
D_N = 9.27; % NH  - value in kHz or /CH2. The second group for Torsion Angle determination
CH_flag_N = 1;    %1 - NH / 2 - NH2
jump_NH=2;  % ncrement of MODERN blocks. 
Phi_H = [77.6;124.5;135.3];   % Torsion angle in degree/ can be as an array [0;10;20;...]; maximum number in array is 10 
projection_torsion_domain = 1;  
% 0 - the projection angle domain is used between [0^o:180^o] to compare
% the simulated and experimental MODERN signals
% 1 - the torsion domain is used. For torsion domain two input angles are
% required: theta_NH and theta_CH
theta_NH=120; % in degree. The link between torsion and projection domains
theta_CH=71;  % in degree. The link between torsion and projection domains

%////////THE CODE
N_NH = jump_NH*N_CH; %Number of applied MODERN blocks. It is used for Torsion Angle determination
%Condition: N_CH/jump_CH = N_NH/jump_NH
%///////////////////////////////////////////////////////////////////////
if da_rf_distr == 1
    if da_rf_max < 0.1
        rf_x = 2;
     else
        rf_x = 1;
    end     
    da_rf = (0:0.01*rf_x:0.14)';
    P_rf = exp(-(13.5*da_rf).^2);
    N_P_rf = sum(P_rf);                  
    d_rf = da_rf_max/(length(da_rf)-1);
    AV_rf = (1:-d_rf:(1-da_rf_max))';   
    L_rf_ing = length(AV_rf);
else
    da_rf_max = 0; % ideal MODERN pulses
    P_rf = 1;
    L_rf_ing = 1;
    AV_rf = 1;
    N_P_rf = 1;    
end

%///////////////////////////////////////////////////////////////////////////////////////
R2 = 1/(T2_eff*v_R);
MODERN_STEP = 2*0.5*MODER_n/MODER_N;
time_SIM1 = ((0:jump_CH:N_CH)')*MODERN_STEP/v_R; %time in ms
time_SIM2 = ((0:jump_NH:N_NH)')*MODERN_STEP/v_R; %time in ms
try
    Cond1 = time_SIM1 - time_SIM2;  % read file 
catch 
    error("Condition 'N_CH/jump_CH = N_NH/jump_NH' is not performed");       
end
    
if Dipolar_Torsion == 0
   L_D_or_Phi = length(D_C);
   phi(1:L_D_or_Phi,1)=0;
   d_C =D_C;
   time_SIM2 = time_SIM1;
else
   L_D_or_Phi = length(Phi_H); 
   d_C(1:L_D_or_Phi,1)=D_C(1,1);
   phi= Phi_H;
end
a=[0;0;1;0;1;0;0.5;1;1;0.5;];
b=[0;1;0;0;0;1;0.5;1;0.5;0;];
c=[0;0;1;1;0;1;0.5;0;0;1];
%/////////////////////////////////////////////////////////////////////
clf
set(0,'DefaultFigureRenderer','Painters')
th_NH=theta_NH*pi/180;
th_CH=theta_CH*pi/180;
subplot(1,1,1, 'Position',[0.13 0.15 0.865 0.845])
for aa=1:L_D_or_Phi
    if projection_torsion_domain == 1
       r =sin(th_NH)*cos(phi(aa,1)*pi/180)*sin(th_CH)+cos(th_CH)*cos(th_NH);           
       Phi_proj= acos(r)*180/pi;   
    else
       Phi_proj = phi(aa,1);
    end       
    Sim_Signal_b = 0;
    for ca=1:L_rf_ing
        Sim_Signal_b = Sim_Signal_b + P_rf(ca,1)*angle_evolutionMODERN(CH_flag_C,CH_flag_N,Dipolar_Torsion,d_C(aa,1),D_N,R2,time_SIM1,time_SIM2,MODER_vi,MODER_N,MODER_n,v_R,MODER_phi,Phi_proj,AV_rf(ca,1),p_opt)/N_P_rf;
    end
    %//////////////////////////////////////////////////////////////////////
    %Plot Figure
    hPlot=plot(time_SIM1,Sim_Signal_b,'Color',[a(aa,1),b(aa,1),c(aa,1)]); 
    set(hPlot,'LineWidth',1.5) 
    hold on     
end

if Dipolar_Torsion == 1
    ylabel('MODERN(t_{1,mix};t_{2,mix})','LineWidth',22);
    xlabel('t_{1,mix} (ms)','LineWidth',22); 
    min_Y=-0.3;
    if projection_torsion_domain == 1 
        text(0.002,-0.16,'{\phi}_H','Fontsize',20,'Color','r');
    else
        text(0.002,-0.16,'{\phi}_{proj}','Fontsize',20,'Color','r');
    end
else
    ylabel('MODERN(t_{mix})','LineWidth',22);
    xlabel('t_{mix} (ms)','LineWidth',22); 
    min_Y=-0.5;
    text(0.002,-0.36,'{\nu}_D','Fontsize',20,'Color','r');
end  
axis([0,1.05*max(time_SIM1),min_Y,1.05]);
hAxes = gca;
if max(time_SIM1) < 0.19
    set(hAxes,'xtick', [0.02,0.04,0.06,0.08,0.1,0.12,0.14,0.16,0.18]);
else
    set(hAxes,'xtick', [0.04,0.08,0.12,0.16,0.2,0.24,0.28,0.32]);
end
set(hAxes,'ytick', [-0.4,-0.2,0,0.2,0.4,0.6,0.8,1])
set(gca,'FontSize',24)
set(findall(gcf,'-property','FontWeight'),'FontWeight','bold')
set(findall(gcf,'-property','LineWidth'),'LineWidth',2)  
    
